# Supplementary material for: Pectinases Secretion by Saccharomyces cerevisiae: Optimization in Solid-State Fermentation and Identification by a Shotgun Proteomics Approach
Source: Molecules. 2022 Aug 5;27(15):4981. doi: 10.3390/molecules27154981 (PMC9370124; doi:10.3390/molecules27154981)
Supplement: Supplementary file 1 [file molecules-27-04981-s001.zip]

Archive with 1 entries (1 files):
- molecules-1758317-supplementary.pdf
